# Supplementary material for: A novel oxidative stress- and ferroptosis-related gene prognostic signature for distinguishing cold and hot tumors in colorectal cancer
Source: Front Immunol. 2022 Oct 31;13:1043738. doi: 10.3389/fimmu.2022.1043738 (PMC9660228; doi:10.3389/fimmu.2022.1043738)
Supplement: Supplementary Table 1 — Primer sequences for PCR amplification. [file Table_1.xlsx]

## Sheet: Sheet1
TRIB2-Fwd	5'-GACTCCGAACTTGTCGCATTG-3'
TRIB2-Rev	5'-GGCACGAAAAACGTGGTCT-3'
PLA2G2A-Fwd	5'-ATGAAGACCCTCCTACTGTTGG-3'
PLA2G2A-Rev	5'-GCTTCCTTTCCTGTCGTCAACT-3'
CXCL13-Fwd	5'-GCTTGAGGTGTAGATGTGTCC-3'
CXCL13-Rev	5'-CCCACGGGGCAAGATTTGAA-3'
CXCL9-Fwd	5'-CTGTTCCTGCATCAGCACCAAC-3'
CXCL9-Rev	5'-TGAACTCCATTCTTCAGTGTAGCA-3'
CCL8-Fwd	5'-TATCCAGAGGCTGGAGAGCTAC-3'
CCL8-Rev	5'-TGGAATCCCTGACCCATCTCTC-3'
GAPDH-Fwd	5'-GGGAAGGTGAAGGTCGGAGT-3'
GAPDH-Rev	5'-GGGGTCATTGATGGCAACA-3'
