# Supplementary material for: A novel oxidative stress- and ferroptosis-related gene prognostic signature for distinguishing cold and hot tumors in colorectal cancer
Source: Front Immunol. 2022 Oct 31;13:1043738. doi: 10.3389/fimmu.2022.1043738 (PMC9660228; doi:10.3389/fimmu.2022.1043738)
Supplement: Supplementary Table 3 — Thirty-four OFRGs were screened out after taking insertion between ORGs and FRGs. [file Table_3.xlsx]

## Sheet: Sheet1
ORGs	FRGs	OFRGs
NOS3	PTGS2	NOS2
NOS2	AKR1C1	MAPK14
NOS1	AKR1C2	MAPK8
SOD1	AKR1C3	TXN
CAT	RB1	MAPK1
CPT2	HSF1	PARK7
AIFM1	GCLC	IL1B
CARS2	SQSTM1	NQO1
TNF	NQO1	PTGS2
ELAC2	MUC1	HSPA5
FARS2	SLC3A2	JUN
NFE2L2	MT1G	GSTM1
TP53	CISD1	KEAP1
HMOX1	FANCD2	HSF1
OXSR1	FTMT	PARP1
GFM1	HSPA5	CYBB
AARS2	HELLS	IFNG
SOD2	SCD	TGFB1
MAPK14	SRC	ADIPOQ
GSR	STAT3	SNCA
OSGIN1	PML	CAV1
MAPK8	MTOR	PRDX6
XDH	NFS1	NFS1
OSER1	TP63	MAPK9
MPO	CDKN1A	CP
IL6	ENPP2	PPARG
TXN	FH	TLR4
TUFM	CISD2	SQSTM1
OSGIN2	CBS	ATM
POLR1C	ISCU	PRDX1
MAPK1	ACSL3	LONP1
TSFM	OTUB1	MAPK3
PARK7	CD44	MTOR
OLR1	BRD4	NOX4
MTRFR	PRDX6
IL1B	SESN2
G6PD	NF2
TXN2	ARNTL
VARS2	JUN
PNPT1	CA9
SIRT1	TMBIM4
CYCS	PLIN2
CASP3	AIFM2
RYR2	LAMP2
GPX1	ZFP36
NQO1	PROM2
APP	CHMP5
CRP	CHMP6
MTFMT	CAV1
PTGS2	GCH1
PON1	DAZAP1
CXCL8	PIR
HSPA5	FTL
GTPBP3	HCAR1
ACADVL	SLC16A1
MAP3K5	RRM2
ADPRS	NR4A1
SLC6A4	RPTOR
NOS1AP	SREBF1
CRH	SREBF2
HADHA	FZD7
MRPL44	P4HB
CYBA	NT5DC2
CALM1	BCAT2
FOXO3	PLA2G6
JUN	PARK7
GSTM1	FXN
CCL2	SUV39H1
INS	ATF2
HADHB	ACOT1
G3BP1	ALDH3A2
OGG1	STK11
XBP1	FNDC5
DDIT3	CDH1
GFM2	NEDD4L
FOXO1	BRD2
TARS2	BRD3
ATF4	BRDT
RYR1	DECR1
PRDX2	GLRX5
GSTP1	NCOA3
ALB	NR5A2
KEAP1	PANX2
AKT1	TFAP2A
HSF1	CP
PARP1	ARF6
MSRA	GDF15
EARS2	ABHD12
CYP2D6	PPP1R13L
EIF2AK3	TFAM
EDN1	KDM3B
CYBB	RNF113A
HSP90AA1	AHCY
FASTKD2	IDH2
IFNG	PPARA
HSPB1	NOS2
PRKN	SIAH2
CYP3A4	RELA
TRDN	VDR
GAPDH	NEDD4
ACADM	PRDX1
BCL2	AR
PRDX5	MTF1
APOE	COPZ1
MAPK10	NUPR1
MRPS34	USP35
CPT1A	PARP1
ESR1	PARP2
CASQ2	PARP3
EIF2S1	PARP4
HSPA4	PARP6
BDNF	PARP8
ATP5F1A	PARP9
VWF	PARP10
IL10	PARP11
FMO3	PARP12
TGFB1	PARP14
APEX1	PARP15
HSPA1A	PARP16
STIP1	PDSS2
CYP1A2	TXN
QRSL1	SENP1
MTO1	FGF21
ADIPOQ	CREB1
VEGFA	CREB3
HIF1A	CREB5
C1QBP	BEX1
SNCA	ASAH2
ACE	FABP4
MAOA	AKT1S1
NFKB1	MLST8
NR3C1	TYRO3
HSD17B4	SIRT6
ABL1	TMSB4X
CAV1	TMSB4Y
CYP1A1	KIF20A
PRDX6	ECH1
BAX	ETV4
GSTT1	VCP
HBG2	RBMS1
SELENON	KDM4A
NFS1	MGST1
MAPK9	MPC1
PLA2G7	CHMP1A
G3BP2	CAMKK2
ICAM1	SOX2
SOD3	SRSF9
CP	PROK2
MRPS16	SIRT2
SLC25A20	MEF2C
SERP1	EZH2
MRPL12	PEDS1
ACADS	ADAMTS13
PPARG	CDC25A
NUDT1	PPARD
CYP2E1	ENO3
CALM3	LCN2
PRKCD	MARCHF5
SHC1	TRIB2
TLR4	DHODH
ACOX1	PDK4
PTCD3	ADIPOQ
PRDX3	PTPN18
SQSTM1	ABCC5
EHHADH	CISD3
NDUFS4	MS4A15
MAOB	FURIN
ATF6	GALNT14
ATM	KLHDC3
SDHA	MAPKAP1
VCAM1	PRR5
CAV3	RICTOR
PRDX1	GSTM1
GATB	TERT
LONP1	RARRES2
TRPM2	RPL8
KNG1	IREB2
OXR1	ATP5MC3
MAPK3	CS
POMC	EMC2
COX5A	ACSF2
PINK1	NOX1
UCP2	CYBB
ACADL	NOX3
MTOR	NOX4
LYRM4	NOX5
CLU	DUOX1
PPARGC1A	DUOX2
HADH	PGD
ERN1	FLT3
GPX3	SCP2
HSPA8	ACSL4
FOS	LPCAT3
ACAD9	NRAS
JAK2	KRAS
GATC	HRAS
ALDH2	TFR2
MIPEP	SLC38A1
NOX4	SLC1A5
MICOS13	GLS2
	CARS1
	ALOX5
	KEAP1
	ATG5
	ATG7
	NCOA4
	ALOX12
	ALOX12B
	ALOX15
	ALOX15B
	ALOXE3
	PHKG2
	ACO1
	ULK1
	ATG3
	ATG4D
	BECN1
	MAP1LC3A
	GABARAPL2
	GABARAPL1
	ATG16L1
	WIPI1
	WIPI2
	SNX4
	ATG13
	ULK2
	SAT1
	EGFR
	MAPK3
	MAPK1
	BID
	ZEB1
	DPP4
	CDKN2A
	PEBP1
	SOCS1
	CDO1
	MYB
	MAPK8
	MAPK9
	MAPK14
	PRKAA1
	ELAVL1
	BAP1
	ABCC1
	ACVR1B
	TGFBR1
	EPAS1
	HILPDA
	IFNG
	ANO6
	LPIN1
	HMGB1
	TNFAIP3
	TLR4
	ATF3
	ATM
	YY1AP1
	EGLN2
	MIOX
	TAFAZZIN
	MTDH
	IDH1
	FBXW7
	PANX1
	DNAJB6
	BACH1
	LONP1
	CD82
	IL1B
	CTSB
	POR
	CYB5R1
	ELOVL5
	FADS1
	PTEN
	NR1D1
	NR1D2
	TBK1
	USP7
	AQP3
	AQP5
	AQP8
	MT1DP
	PEX10
	AGPAT3
	PEX12
	CHP1
	GPAT4
	BRPF1
	OSBPL9
	INTS2
	MMD
	CYP4F8
	MLLT1
	TTPA
	GRIA3
	POM121L12
	LIG3
	AEBP2
	AGPS
	CDCA3
	PEX2
	PEX6
	TIMM9
	DCAF7
	LCE2C
	FAR1
	PHF21A
	SMAD7
	LYRM1
	AMN
	PEX3
	MTCH1
	ACADSB
	SLC39A14
	MAP3K11
	GSK3B
	BRD7
	SLC25A28
	MFN2
	SLC11A2
	TSC1
	TGFB1
	SNCA
	CGAS
	STING1
	HDDC3
	MDM2
	MDM4
	DLD
	WWTR1
	PRKCA
	LGMN
	MYCN
	IFNA1
	IFNA2
	IFNA4
	IFNA5
	IFNA6
	IFNA7
	IFNA8
	IFNA10
	IFNA13
	IFNA14
	IFNA16
	IFNA17
	IFNA21
	SMG9
	PPARG
	SNX5
	PAQR3
	MICU1
	TOR2A
	MAP3K14
	QSOX1
	MIB2
	CLTRN
	KLF2
	FOXO4
	YTHDC2
	DDR2
	SLC39A7
	TRIM46
	ACSL1
	KDM5A
	TRIM21
	DPEP1
	CYGB
	IDO1
	GSTZ1
	GJA1
	PGRMC1
	CIRBP
	YAP1
	TRIM26
	NDRG1
	PIEZO1
	LIFR
	PTPN6
	EGR1
	ADAM23
	CPEB1
	COX4I2
	TIMP1
	KDM6B
	METTL14
	MIB1
	KDM5C
	CCDC6
	CFL1
	KMT2D
