# Supplementary material for: A novel oxidative stress- and ferroptosis-related gene prognostic signature for distinguishing cold and hot tumors in colorectal cancer
Source: Front Immunol. 2022 Oct 31;13:1043738. doi: 10.3389/fimmu.2022.1043738 (PMC9660228; doi:10.3389/fimmu.2022.1043738)
Supplement: Supplementary Table 4 — Coefficient values of 5 signature genes in the multivariate Cox regression analysis. [file Table_4.xlsx]

## Sheet: Sheet1
Gene	Coef
TRIB2	0.297347
PLA2G2A	-0.0721243
CCL8	0.230145
CXCL13	-0.130486
CXCL9	-0.145099
